# Supplementary material for: Development of Replicon Cell Pools Bearing a Flavivirus RNA Replicon as a Source of HIV-1 Gag-Pol for Lentiviral Vector Production
Source: Biology (Basel). 2026 May 28;15(11):848. doi: 10.3390/biology15110848 (PMC13255789; doi:10.3390/biology15110848)
Supplement: Supplementary file 1 [file biology-15-00848-s001.zip]

Archive with 1 entries (1 files):
- biology-4232255-supplementary.pdf
